# Supplementary material for: Rapid, Sensitive and Simultaneous Detection of Two Wheat RNA Viruses Using Reverse Transcription Recombinase Polymerase Amplification (RT-RPA)
Source: Life (Basel). 2022 Nov 22;12(12):1952. doi: 10.3390/life12121952 (PMC9788578; doi:10.3390/life12121952)
Supplement: Supplementary file 1 [file life-12-01952-s001.zip]

Archive with 2 entries (2 files):
- Supplemental tables-revised.pdf
- Supplementary Figures-revised.pdf
